# Supplementary material for: Pathway-Level Convergence Between Dynamic Plasma miRNAs and Endometrial Biological Processes During the Human Peri-Implantation Window
Source: Int J Mol Sci. 2026 Mar 5;27(5):2414. doi: 10.3390/ijms27052414 (PMC12986078; doi:10.3390/ijms27052414)
Supplement: Supplementary file 1 [file ijms-27-02414-s001.zip]

Archive with 2 entries (2 files):
- supplementary file -0225.xlsx
- supplementary file-0225.pdf
