# Supplementary material for: Pathway-Level Convergence Between Dynamic Plasma miRNAs and Endometrial Biological Processes During the Human Peri-Implantation Window
Source: Int J Mol Sci. 2026 Mar 5;27(5):2414. doi: 10.3390/ijms27052414 (PMC12986078; doi:10.3390/ijms27052414)
Supplement: Supplementary file 1 [file ijms-27-02414-s001.zip › supplementary file -0225.xlsx]

## Sheet: Supplementary Table S1
Supplementary Table S1. Summary of Small RNA Sequencing Quality Metrics in Endometrial Tissue and Plasma Samples
Metric	Tissue (n = 62)	Plasma (n = 62; 124 libraries)*
Passing Filter (%)	92.68 (89.56–96.15)	92.45 (89.12–95.88)
Q30 (%)	97.46 (96.17–98.66)	97.21 (95.28–98.60)
Total Reads	5,207,024 (2,021,999–8,827,385)	8,553,925 (2,815,485–16,700,693)
Total Mapped Reads (GRCh38)	4,037,654 (1,709,912–5,377,514)	6,230,647 (872,648–7,959,862)
miRNA Reads	1,711,055 (602,656–2,832,707)	590,628 (40,811–2,232,757)
miRNA Ratio (%)	43.1 (21.4–68.5)	9.5 (0.7–30.2)
Number of Detected miRNAs (>20 reads per sample)	336 (269–383)	205 (73–327)
* Plasma samples were sequenced in technical duplicate (total libraries = 124).

## Sheet: Supplementary Table S2
Supplementary Table S2. Pearson Correlation Analysis between Clinical Characteristics and Temporally Dynamic Endometrial miRNAs
Endometrial miRNA	Clinical Parameter	Correlation coefficient	t-value	p-value
hsa-let-7c-5p	Endometrial thickness	-0.181532	-1.4299	0.157848
hsa-miR-1185-1-3p	Endometrial thickness	9.37643e-05	0.000720217	0.999428
hsa-miR-12136	Endometrial thickness	0.122068	0.90377	0.370059
hsa-miR-1268a	Endometrial thickness	0.159486	1.15373	0.253888
hsa-miR-1268b	Endometrial thickness	0.161149	1.16608	0.248905
hsa-miR-1275	Endometrial thickness	0.17524	1.33199	0.188166
hsa-miR-1283	Endometrial thickness	0.111039	0.797909	0.428552
hsa-miR-1299	Endometrial thickness	0.0790571	0.566353	0.57359
hsa-miR-1303	Endometrial thickness	-0.0293126	-0.225251	0.822549
hsa-miR-1307-3p	Endometrial thickness	0.0515504	0.389715	0.698175
hsa-miR-141-3p	Endometrial thickness	-0.145934	-1.14264	0.257655
hsa-miR-141-5p	Endometrial thickness	0.0247085	0.191449	0.848809
hsa-miR-142-3p	Endometrial thickness	-0.00252271	-0.0193774	0.984604
hsa-miR-142-5p	Endometrial thickness	-0.00339008	-0.0262596	0.979136
hsa-miR-144-3p	Endometrial thickness	0.0687142	0.487034	0.628321
hsa-miR-15b-3p	Endometrial thickness	0.0655631	0.491687	0.624829
hsa-miR-181a-3p	Endometrial thickness	0.0605069	0.469544	0.640355
hsa-miR-183-5p	Endometrial thickness	-0.0968536	-0.7411	0.461573
hsa-miR-187-3p	Endometrial thickness	-0.148868	-1.16612	0.248105
hsa-miR-190b-5p	Endometrial thickness	-0.00714229	-0.0499973	0.960324
hsa-miR-195-3p	Endometrial thickness	0.156275	1.04951	0.299549
hsa-miR-196a-5p	Endometrial thickness	0.113512	0.831758	0.409209
hsa-miR-203a-3p	Endometrial thickness	0.00793852	0.0614935	0.951167
hsa-miR-210-3p	Endometrial thickness	0.0187127	0.144974	0.88521
hsa-miR-224-5p	Endometrial thickness	-0.189492	-1.44419	0.15416
hsa-miR-27a-5p	Endometrial thickness	-0.122906	-0.901605	0.371271
hsa-miR-29b-3p	Endometrial thickness	-0.176224	-1.38672	0.170573
hsa-miR-29c-3p	Endometrial thickness	-0.267257	-2.14831	0.0356687
hsa-miR-30b-3p	Endometrial thickness	-0.0779493	-0.605636	0.547004
hsa-miR-30b-5p	Endometrial thickness	-0.216342	-1.71642	0.0911592
hsa-miR-30d-3p	Endometrial thickness	-0.0217189	-0.165445	0.869159
hsa-miR-30d-5p	Endometrial thickness	-0.302086	-2.45462	0.0169714
hsa-miR-3135b	Endometrial thickness	0.09865	0.761459	0.449366
hsa-miR-3182	Endometrial thickness	0.0105416	0.0691295	0.9452
hsa-miR-323b-3p	Endometrial thickness	-0.0997859	-0.763758	0.448055
hsa-miR-335-5p	Endometrial thickness	0.232455	1.8513	0.0689683
hsa-miR-337-5p	Endometrial thickness	-0.0213843	-0.16568	0.868956
hsa-miR-339-5p	Endometrial thickness	0.0687499	0.533798	0.595421
hsa-miR-342-3p	Endometrial thickness	0.0107384	0.0824876	0.934534
hsa-miR-345-5p	Endometrial thickness	-0.100346	-0.781221	0.437694
hsa-miR-34b-5p	Endometrial thickness	-0.335217	-2.27825	0.0278623
hsa-miR-34c-5p	Endometrial thickness	-0.189276	-1.49311	0.140562
hsa-miR-3529-3p	Endometrial thickness	0.195902	1.53449	0.130167
hsa-miR-3613-3p	Endometrial thickness	0.043371	0.313048	0.755473
hsa-miR-362-5p	Endometrial thickness	-0.0753855	-0.5856	0.560305
hsa-miR-374a-3p	Endometrial thickness	0.0397344	0.289499	0.773308
hsa-miR-374a-5p	Endometrial thickness	-0.0275579	-0.213544	0.831615
hsa-miR-374b-3p	Endometrial thickness	0.13821	1.08094	0.283978
hsa-miR-375-3p	Endometrial thickness	-0.058451	-0.453535	0.651773
hsa-miR-376b-3p	Endometrial thickness	0.0512228	0.397292	0.692539
hsa-miR-378d	Endometrial thickness	-0.0936258	-0.678124	0.500643
hsa-miR-3960	Endometrial thickness	0.095811	0.623796	0.536057
hsa-miR-429	Endometrial thickness	0.0526104	0.408083	0.684641
hsa-miR-4454	Endometrial thickness	0.0113216	0.0808578	0.935865
hsa-miR-4455	Endometrial thickness	-0.00862715	-0.0668281	0.946937
hsa-miR-449a	Endometrial thickness	0.0127652	0.0988872	0.921552
hsa-miR-449b-5p	Endometrial thickness	-0.00746355	-0.057814	0.954086
hsa-miR-4510	Endometrial thickness	-0.0665397	-0.457187	0.649599
hsa-miR-4635	Endometrial thickness	0.317668	2.55145	0.0133397
hsa-miR-4685-5p	Endometrial thickness	0.132607	1.01008	0.316653
hsa-miR-4771	Endometrial thickness	0.0954893	0.736834	0.464095
hsa-miR-486-3p	Endometrial thickness	-0.231019	-1.83922	0.0707516
hsa-miR-486-5p	Endometrial thickness	-0.217911	-1.72949	0.0887788
hsa-miR-497-5p	Endometrial thickness	0.0120639	0.0934531	0.92585
hsa-miR-5585-3p	Endometrial thickness	0.0302635	0.198542	0.843536
hsa-miR-5585-5p	Endometrial thickness	0.0585316	0.397663	0.692679
hsa-miR-590-3p	Endometrial thickness	0.0288298	0.213897	0.831405
hsa-miR-619-5p	Endometrial thickness	-0.00592886	-0.0439704	0.965084
hsa-miR-629-5p	Endometrial thickness	-0.104409	-0.81319	0.419272
hsa-miR-675-5p	Endometrial thickness	0.349367	2.88819	0.00535547
hsa-miR-6880-5p	Endometrial thickness	-0.0436111	-0.308671	0.758829
hsa-miR-708-5p	Endometrial thickness	0.167248	1.314	0.193765
hsa-miR-7-5p	Endometrial thickness	0.195902	1.53449	0.130167
hsa-miR-8485	Endometrial thickness	0.0469854	0.348838	0.728519
hsa-miR-9-3p	Endometrial thickness	0.191555	1.49913	0.139084
hsa-miR-9985	Endometrial thickness	0.0771788	0.552816	0.582758
hsa-let-7c-5p	Progesterone	0.114211	0.890501	0.376696
hsa-miR-1185-1-3p	Progesterone	0.0257961	0.19821	0.843551
hsa-miR-12136	Progesterone	-0.153953	-1.14497	0.257179
hsa-miR-1268a	Progesterone	0.0139108	0.0993524	0.921241
hsa-miR-1268b	Progesterone	0.0177142	0.126525	0.899805
hsa-miR-1275	Progesterone	-0.23583	-1.81601	0.0746289
hsa-miR-1283	Progesterone	0.0322754	0.230613	0.818521
hsa-miR-1299	Progesterone	-0.142741	-1.02992	0.307813
hsa-miR-1303	Progesterone	0.134461	1.04228	0.301462
hsa-miR-1307-3p	Progesterone	0.0307462	0.232238	0.81717
hsa-miR-141-3p	Progesterone	0.0477379	0.370198	0.712517
hsa-miR-141-5p	Progesterone	-0.214673	-1.70254	0.0937451
hsa-miR-142-3p	Progesterone	-0.0568796	-0.437609	0.663241
hsa-miR-142-5p	Progesterone	-0.0189361	-0.146705	0.883849
hsa-miR-144-3p	Progesterone	-0.00504327	-0.0356618	0.971691
hsa-miR-15b-3p	Progesterone	-0.153277	-1.16074	0.250587
hsa-miR-181a-3p	Progesterone	0.00371086	0.0287444	0.977162
hsa-miR-183-5p	Progesterone	-0.213636	-1.66545	0.101124
hsa-miR-187-3p	Progesterone	0.0832032	0.646732	0.520232
hsa-miR-190b-5p	Progesterone	-0.234269	-1.68682	0.0978678
hsa-miR-195-3p	Progesterone	0.0633641	0.421156	0.675646
hsa-miR-196a-5p	Progesterone	0.138202	1.01587	0.31422
hsa-miR-203a-3p	Progesterone	0.0357334	0.276967	0.782742
hsa-miR-210-3p	Progesterone	0.101129	0.787376	0.43411
hsa-miR-224-5p	Progesterone	0.156915	1.18897	0.23938
hsa-miR-27a-5p	Progesterone	0.0859307	0.627908	0.532711
hsa-miR-29b-3p	Progesterone	0.0757876	0.588741	0.558209
hsa-miR-29c-3p	Progesterone	0.0957067	0.74476	0.459277
hsa-miR-30b-3p	Progesterone	0.105044	0.818191	0.416433
hsa-miR-30b-5p	Progesterone	0.115524	0.900876	0.371197
hsa-miR-30d-3p	Progesterone	0.183891	1.42477	0.159492
hsa-miR-30d-5p	Progesterone	0.198928	1.57232	0.12105
hsa-miR-3135b	Progesterone	-0.00149166	-0.0114577	0.990896
hsa-miR-3182	Progesterone	0.197774	1.32302	0.192663
hsa-miR-323b-3p	Progesterone	0.0629442	0.480321	0.632775
hsa-miR-335-5p	Progesterone	-0.0442542	-0.343128	0.732682
hsa-miR-337-5p	Progesterone	-0.0228377	-0.176946	0.860137
hsa-miR-339-5p	Progesterone	0.00273275	0.0211678	0.983181
hsa-miR-342-3p	Progesterone	-0.0770713	-0.593762	0.554903
hsa-miR-345-5p	Progesterone	0.0245976	0.19059	0.84948
hsa-miR-34b-5p	Progesterone	-0.135554	-0.876053	0.385984
hsa-miR-34c-5p	Progesterone	-0.116449	-0.908186	0.367354
hsa-miR-3529-3p	Progesterone	0.073465	0.565824	0.573623
hsa-miR-3613-3p	Progesterone	-0.218148	-1.61191	0.112921
hsa-miR-362-5p	Progesterone	-0.170969	-1.34411	0.183889
hsa-miR-374a-3p	Progesterone	-0.066606	-0.485978	0.628949
hsa-miR-374a-5p	Progesterone	-0.146443	-1.1467	0.255982
hsa-miR-374b-3p	Progesterone	-0.00655389	-0.0507673	0.959677
hsa-miR-375-3p	Progesterone	-0.0617572	-0.479284	0.633451
hsa-miR-376b-3p	Progesterone	0.079727	0.619534	0.537872
hsa-miR-378d	Progesterone	-0.0265464	-0.191496	0.848868
hsa-miR-3960	Progesterone	-0.040626	-0.263504	0.793421
hsa-miR-429	Progesterone	-0.253219	-2.0275	0.046986
hsa-miR-4454	Progesterone	-0.0485772	-0.347321	0.729752
hsa-miR-4455	Progesterone	0.148984	1.16705	0.247732
hsa-miR-449a	Progesterone	-0.303112	-2.4638	0.0165822
hsa-miR-449b-5p	Progesterone	-0.149668	-1.17253	0.245545
hsa-miR-4510	Progesterone	-0.0221191	-0.151678	0.880077
hsa-miR-4635	Progesterone	0.00394603	0.0300523	0.976127
hsa-miR-4685-5p	Progesterone	0.0536729	0.405807	0.686378
hsa-miR-4771	Progesterone	0.016405	0.126026	0.900132
hsa-miR-486-3p	Progesterone	-0.056579	-0.438962	0.66224
hsa-miR-486-5p	Progesterone	-0.0552126	-0.428328	0.669921
hsa-miR-497-5p	Progesterone	0.154689	1.21282	0.229876
hsa-miR-5585-3p	Progesterone	0.224823	1.513	0.13743
hsa-miR-5585-5p	Progesterone	0.142893	0.979199	0.332495
hsa-miR-590-3p	Progesterone	-0.0489793	-0.363677	0.717469
hsa-miR-619-5p	Progesterone	0.194103	1.46741	0.147858
hsa-miR-629-5p	Progesterone	0.0412989	0.320173	0.749931
hsa-miR-675-5p	Progesterone	-0.029942	-0.232033	0.817289
hsa-miR-6880-5p	Progesterone	-0.141796	-1.01288	0.315897
hsa-miR-708-5p	Progesterone	-0.141906	-1.11043	0.27117
hsa-miR-7-5p	Progesterone	0.073465	0.565824	0.573623
hsa-miR-8485	Progesterone	0.152351	1.14321	0.257815
hsa-miR-9-3p	Progesterone	-0.0287587	-0.220991	0.825849
hsa-miR-9985	Progesterone	0.159966	1.15729	0.252444
hsa-let-7c-5p	Estrogen	-0.0192881	-0.149433	0.881705
hsa-miR-1185-1-3p	Estrogen	-0.246559	-1.95419	0.0553442
hsa-miR-12136	Estrogen	-0.0198937	-0.146217	0.884285
hsa-miR-1268a	Estrogen	0.247152	1.82153	0.0742814
hsa-miR-1268b	Estrogen	0.254285	1.87768	0.0660391
hsa-miR-1275	Estrogen	-0.0386603	-0.289524	0.773231
hsa-miR-1283	Estrogen	-0.00413512	-0.0295309	0.976554
hsa-miR-1299	Estrogen	0.279643	2.08004	0.042468
hsa-miR-1303	Estrogen	0.367745	3.03755	0.0035278
hsa-miR-1307-3p	Estrogen	-0.0526725	-0.398222	0.691929
hsa-miR-141-3p	Estrogen	0.240018	1.91515	0.0601649
hsa-miR-141-5p	Estrogen	0.00502814	0.0389483	0.969059
hsa-miR-142-3p	Estrogen	0.237036	1.87412	0.0657851
hsa-miR-142-5p	Estrogen	0.219019	1.73873	0.0871276
hsa-miR-144-3p	Estrogen	0.41174	3.19482	0.00240074
hsa-miR-15b-3p	Estrogen	-0.217256	-1.66557	0.101286
hsa-miR-181a-3p	Estrogen	0.0853073	0.663205	0.509698
hsa-miR-183-5p	Estrogen	-0.0782042	-0.597415	0.552516
hsa-miR-187-3p	Estrogen	-0.0757491	-0.58844	0.558409
hsa-miR-190b-5p	Estrogen	0.1232	0.869019	0.388989
hsa-miR-195-3p	Estrogen	-0.0666223	-0.442906	0.659955
hsa-miR-196a-5p	Estrogen	0.00246232	0.017926	0.985764
hsa-miR-203a-3p	Estrogen	-0.0743669	-0.577643	0.565631
hsa-miR-210-3p	Estrogen	-0.0543119	-0.42132	0.675003
hsa-miR-224-5p	Estrogen	-0.0328807	-0.246189	0.80642
hsa-miR-27a-5p	Estrogen	-0.168975	-1.2481	0.217378
hsa-miR-29b-3p	Estrogen	0.192422	1.51888	0.133958
hsa-miR-29c-3p	Estrogen	0.201394	1.59263	0.116413
hsa-miR-30b-3p	Estrogen	0.0150303	0.116437	0.907689
hsa-miR-30b-5p	Estrogen	0.240984	1.92333	0.059109
hsa-miR-30d-3p	Estrogen	0.231822	1.81495	0.0746161
hsa-miR-30d-5p	Estrogen	0.0873391	0.679121	0.49963
hsa-miR-3135b	Estrogen	0.102979	0.795222	0.429619
hsa-miR-3182	Estrogen	-0.141244	-0.935579	0.354597
hsa-miR-323b-3p	Estrogen	-0.185925	-1.44109	0.154845
hsa-miR-335-5p	Estrogen	0.158164	1.24075	0.219448
hsa-miR-337-5p	Estrogen	0.139073	1.08783	0.280951
hsa-miR-339-5p	Estrogen	0.164988	1.29575	0.199945
hsa-miR-342-3p	Estrogen	-0.0667455	-0.513828	0.60926
hsa-miR-345-5p	Estrogen	0.0221723	0.171788	0.864173
hsa-miR-34b-5p	Estrogen	0.239963	1.58276	0.120979
hsa-miR-34c-5p	Estrogen	0.0492735	0.382135	0.70369
hsa-miR-3529-3p	Estrogen	-0.0111716	-0.0858157	0.931899
hsa-miR-3613-3p	Estrogen	0.146983	1.07154	0.28878
hsa-miR-362-5p	Estrogen	-0.234511	-1.86862	0.0664794
hsa-miR-374a-3p	Estrogen	0.227613	1.70172	0.09456
hsa-miR-374a-5p	Estrogen	0.127699	0.997315	0.322551
hsa-miR-374b-3p	Estrogen	0.0168704	0.130696	0.896446
hsa-miR-375-3p	Estrogen	0.0139889	0.108369	0.914059
hsa-miR-376b-3p	Estrogen	0.148098	1.15995	0.250589
hsa-miR-378d	Estrogen	0.0422613	0.305023	0.761543
hsa-miR-3960	Estrogen	0.28661	1.93878	0.059109
hsa-miR-429	Estrogen	0.0586411	0.455015	0.650714
hsa-miR-4454	Estrogen	-0.0144502	-0.103206	0.918196
hsa-miR-4455	Estrogen	-0.0492466	-0.381926	0.703843
hsa-miR-449a	Estrogen	-0.0509309	-0.395022	0.694205
hsa-miR-449b-5p	Estrogen	0.0869629	0.676173	0.501486
hsa-miR-4510	Estrogen	-0.10819	-0.746094	0.459249
hsa-miR-4635	Estrogen	0.130465	1.00216	0.320359
hsa-miR-4685-5p	Estrogen	0.205339	1.58403	0.118625
hsa-miR-4771	Estrogen	0.129803	1.00554	0.318675
hsa-miR-486-3p	Estrogen	-0.00501422	-0.0388405	0.969144
hsa-miR-486-5p	Estrogen	-0.0034247	-0.0265277	0.978923
hsa-miR-497-5p	Estrogen	-0.129382	-1.01069	0.316159
hsa-miR-5585-3p	Estrogen	0.0388387	0.254875	0.800007
hsa-miR-5585-5p	Estrogen	0.212377	1.47404	0.147138
hsa-miR-590-3p	Estrogen	0.168007	1.26394	0.211487
hsa-miR-619-5p	Estrogen	-0.0977326	-0.728291	0.46947
hsa-miR-629-5p	Estrogen	-0.055813	-0.433001	0.666541
hsa-miR-675-5p	Estrogen	-0.0786851	-0.611388	0.543215
hsa-miR-6880-5p	Estrogen	-0.165455	-1.18629	0.241004
hsa-miR-708-5p	Estrogen	-0.222246	-1.76567	0.0824554
hsa-miR-7-5p	Estrogen	-0.0111716	-0.0858157	0.931899
hsa-miR-8485	Estrogen	-0.0579283	-0.430331	0.668607
hsa-miR-9-3p	Estrogen	0.322155	2.61388	0.011301
hsa-miR-9985	Estrogen	0.157756	1.14089	0.259143
hsa-let-7c-5p	LH	0.0410769	0.315784	0.753262
hsa-miR-1185-1-3p	LH	0.125077	0.960095	0.340926
hsa-miR-12136	LH	-0.0370684	-0.270047	0.788153
hsa-miR-1268a	LH	0.142704	1.01951	0.312775
hsa-miR-1268b	LH	0.138781	0.990916	0.326405
hsa-miR-1275	LH	0.038668	0.286984	0.775184
hsa-miR-1283	LH	-0.0626961	-0.444203	0.658775
hsa-miR-1299	LH	-0.0922358	-0.654998	0.515413
hsa-miR-1303	LH	-0.15296	-1.17878	0.243217
hsa-miR-1307-3p	LH	0.085339	0.640957	0.524119
hsa-miR-141-3p	LH	-0.230417	-1.81881	0.0739326
hsa-miR-141-5p	LH	0.0213641	0.164138	0.870174
hsa-miR-142-3p	LH	0.00936841	0.0713508	0.94336
hsa-miR-142-5p	LH	-0.0430187	-0.330739	0.741994
hsa-miR-144-3p	LH	-0.0296256	-0.20747	0.836486
hsa-miR-15b-3p	LH	0.0539767	0.400886	0.69003
hsa-miR-181a-3p	LH	0.129698	1.00472	0.319067
hsa-miR-183-5p	LH	0.0598744	0.452854	0.652343
hsa-miR-187-3p	LH	0.0782629	0.602998	0.548783
hsa-miR-190b-5p	LH	0.0509945	0.35376	0.725036
hsa-miR-195-3p	LH	-0.129028	-0.853225	0.398156
hsa-miR-196a-5p	LH	-0.202052	-1.50194	0.138938
hsa-miR-203a-3p	LH	-0.277715	-2.22051	0.0301717
hsa-miR-210-3p	LH	0.0234142	0.179898	0.857839
hsa-miR-224-5p	LH	-0.11993	-0.895893	0.374145
hsa-miR-27a-5p	LH	0.0473763	0.34202	0.733689
hsa-miR-29b-3p	LH	-0.377967	-3.13584	0.0026536
hsa-miR-29c-3p	LH	-0.266967	-2.12784	0.0374684
hsa-miR-30b-3p	LH	-0.0480501	-0.369506	0.713051
hsa-miR-30b-5p	LH	-0.375442	-3.11144	0.00284941
hsa-miR-30d-3p	LH	-0.361542	-2.92762	0.00487277
hsa-miR-30d-5p	LH	-0.340244	-2.77929	0.00726417
hsa-miR-3135b	LH	0.126568	0.971731	0.335152
hsa-miR-3182	LH	-0.0564669	-0.366532	0.715765
hsa-miR-323b-3p	LH	-0.127098	-0.967415	0.337353
hsa-miR-335-5p	LH	0.0456484	0.350998	0.72682
hsa-miR-337-5p	LH	-0.0987949	-0.762589	0.448696
hsa-miR-339-5p	LH	-0.245614	-1.94621	0.056317
hsa-miR-342-3p	LH	-0.241529	-1.89555	0.062921
hsa-miR-345-5p	LH	-0.0870568	-0.671244	0.504641
hsa-miR-34b-5p	LH	-0.153932	-0.985297	0.330257
hsa-miR-34c-5p	LH	-0.115014	-0.889345	0.37737
hsa-miR-3529-3p	LH	0.0621122	0.473948	0.637286
hsa-miR-3613-3p	LH	0.0677862	0.485206	0.629568
hsa-miR-362-5p	LH	0.247082	1.9586	0.054813
hsa-miR-374a-3p	LH	-0.196076	-1.44192	0.155209
hsa-miR-374a-5p	LH	-0.130624	-1.01201	0.315595
hsa-miR-374b-3p	LH	0.0226944	0.174364	0.862167
hsa-miR-375-3p	LH	0.236626	1.87068	0.0662687
hsa-miR-376b-3p	LH	0.0372523	0.286339	0.775605
hsa-miR-378d	LH	-0.00433558	-0.0309625	0.975418
hsa-miR-3960	LH	0.0936937	0.609887	0.545146
hsa-miR-429	LH	0.0276048	0.212117	0.832735
hsa-miR-4454	LH	0.122659	0.87393	0.386253
hsa-miR-4455	LH	-0.0011369	-0.00873269	0.993061
hsa-miR-449a	LH	0.0240285	0.18462	0.85415
hsa-miR-449b-5p	LH	-0.1106	-0.854775	0.396076
hsa-miR-4510	LH	0.198512	1.38857	0.171375
hsa-miR-4635	LH	0.0115331	0.0870791	0.930909
hsa-miR-4685-5p	LH	0.0268947	0.201334	0.841154
hsa-miR-4771	LH	0.0222979	0.169858	0.865703
hsa-miR-486-3p	LH	0.160171	1.24639	0.217465
hsa-miR-486-5p	LH	0.159817	1.24356	0.218497
hsa-miR-497-5p	LH	-0.123562	-0.956425	0.342695
hsa-miR-5585-3p	LH	0.126933	0.839145	0.405924
hsa-miR-5585-5p	LH	-0.247631	-1.71456	0.0931571
hsa-miR-590-3p	LH	-0.20953	-1.57468	0.121066
hsa-miR-619-5p	LH	0.122902	0.910039	0.366773
hsa-miR-629-5p	LH	-0.142641	-1.10696	0.272729
hsa-miR-675-5p	LH	0.0329314	0.253088	0.801065
hsa-miR-6880-5p	LH	-0.0455886	-0.319452	0.750715
hsa-miR-708-5p	LH	0.133206	1.03237	0.30604
hsa-miR-7-5p	LH	0.0621122	0.473948	0.637286
hsa-miR-8485	LH	0.10939	0.808703	0.42217
hsa-miR-9-3p	LH	-0.193071	-1.49858	0.139315
hsa-miR-9985	LH	-0.134959	-0.963113	0.340036
hsa-let-7c-5p	FSH	0.226473	1.80105	0.076638
hsa-miR-1185-1-3p	FSH	-0.0315737	-0.242643	0.809109
hsa-miR-12136	FSH	0.0109391	0.0803906	0.936218
hsa-miR-1268a	FSH	-0.206361	-1.50613	0.138085
hsa-miR-1268b	FSH	-0.213828	-1.56319	0.124074
hsa-miR-1275	FSH	0.128416	0.968998	0.33664
hsa-miR-1283	FSH	-0.285787	-2.12975	0.0379445
hsa-miR-1299	FSH	-0.0668078	-0.478171	0.634532
hsa-miR-1303	FSH	-0.188401	-1.47352	0.145838
hsa-miR-1307-3p	FSH	-0.082686	-0.626411	0.533503
hsa-miR-141-3p	FSH	0.0588915	0.456964	0.64932
hsa-miR-141-5p	FSH	0.196032	1.54851	0.126674
hsa-miR-142-3p	FSH	0.142272	1.10404	0.273982
hsa-miR-142-5p	FSH	0.0969209	0.754297	0.453573
hsa-miR-144-3p	FSH	0.066086	0.468323	0.641549
hsa-miR-15b-3p	FSH	-0.101467	-0.763247	0.448464
hsa-miR-181a-3p	FSH	-0.0820964	-0.63807	0.525816
hsa-miR-183-5p	FSH	0.00889676	0.0677584	0.946207
hsa-miR-187-3p	FSH	-0.136296	-1.06569	0.290765
hsa-miR-190b-5p	FSH	-0.0509774	-0.357307	0.722366
hsa-miR-195-3p	FSH	-0.33602	-2.3665	0.0223213
hsa-miR-196a-5p	FSH	0.0636411	0.464255	0.644331
hsa-miR-203a-3p	FSH	-0.149048	-1.16756	0.247528
hsa-miR-210-3p	FSH	-0.22163	-1.76052	0.0833327
hsa-miR-224-5p	FSH	0.156597	1.1865	0.240346
hsa-miR-27a-5p	FSH	-0.0134214	-0.097718	0.922518
hsa-miR-29b-3p	FSH	0.120842	0.942949	0.349427
hsa-miR-29c-3p	FSH	0.042471	0.329276	0.743075
hsa-miR-30b-3p	FSH	-0.0344483	-0.266993	0.790375
hsa-miR-30b-5p	FSH	0.0702347	0.545382	0.58748
hsa-miR-30d-3p	FSH	0.0828524	0.633162	0.529075
hsa-miR-30d-5p	FSH	0.172351	1.35531	0.180317
hsa-miR-3135b	FSH	-0.00143106	-0.0109922	0.991266
hsa-miR-3182	FSH	-0.069573	-0.457329	0.649685
hsa-miR-323b-3p	FSH	-0.141766	-1.09068	0.27985
hsa-miR-335-5p	FSH	-0.0557022	-0.432138	0.667165
hsa-miR-337-5p	FSH	-0.023152	-0.179383	0.858231
hsa-miR-339-5p	FSH	-0.136224	-1.06511	0.291022
hsa-miR-342-3p	FSH	-0.196667	-1.54071	0.128644
hsa-miR-345-5p	FSH	0.0444059	0.344306	0.7318
hsa-miR-34b-5p	FSH	-0.0562914	-0.361013	0.719899
hsa-miR-34c-5p	FSH	0.00571055	0.0442344	0.964862
hsa-miR-3529-3p	FSH	-0.104145	-0.804327	0.424384
hsa-miR-3613-3p	FSH	0.110789	0.803862	0.425068
hsa-miR-362-5p	FSH	0.0403655	0.312925	0.755405
hsa-miR-374a-3p	FSH	0.0679487	0.49582	0.622033
hsa-miR-374a-5p	FSH	0.0468143	0.36302	0.717845
hsa-miR-374b-3p	FSH	-0.106352	-0.828495	0.41062
hsa-miR-375-3p	FSH	-0.0525101	-0.407304	0.685211
hsa-miR-376b-3p	FSH	-0.022249	-0.172383	0.863707
hsa-miR-378d	FSH	0.0546711	0.394829	0.694554
hsa-miR-3960	FSH	-0.0585019	-0.379786	0.705974
hsa-miR-429	FSH	-0.0828873	-0.644259	0.521823
hsa-miR-4454	FSH	0.0614059	0.439355	0.662225
hsa-miR-4455	FSH	-0.131847	-1.03028	0.306948
hsa-miR-449a	FSH	-0.179345	-1.4121	0.163002
hsa-miR-449b-5p	FSH	-0.248903	-1.99064	0.0510058
hsa-miR-4510	FSH	-0.088706	-0.610545	0.544381
hsa-miR-4635	FSH	-0.191739	-1.48785	0.142116
hsa-miR-4685-5p	FSH	-0.234076	-1.81773	0.0742713
hsa-miR-4771	FSH	-0.177672	-1.38679	0.170638
hsa-miR-486-3p	FSH	0.0895505	0.696453	0.488791
hsa-miR-486-5p	FSH	0.0824348	0.640718	0.524106
hsa-miR-497-5p	FSH	-0.27724	-2.23511	0.0290823
hsa-miR-5585-3p	FSH	-0.228707	-1.54056	0.130585
hsa-miR-5585-5p	FSH	-0.243682	-1.7041	0.0949657
hsa-miR-590-3p	FSH	-0.0235589	-0.174766	0.861894
hsa-miR-619-5p	FSH	0.0262865	0.195013	0.846088
hsa-miR-629-5p	FSH	-0.0270214	-0.209383	0.834847
hsa-miR-675-5p	FSH	-0.127855	-0.998553	0.321956
hsa-miR-6880-5p	FSH	-0.0751904	-0.533186	0.596221
hsa-miR-708-5p	FSH	-0.0845496	-0.657272	0.513478
hsa-miR-7-5p	FSH	-0.104145	-0.804327	0.424384
hsa-miR-8485	FSH	-0.245695	-1.87975	0.0653489
hsa-miR-9-3p	FSH	0.000448296	0.00344342	0.997264
hsa-miR-9985	FSH	-0.131831	-0.949754	0.346631

## Sheet: Supplementary Table S3
Supplementary Table S3. Comparison of miRNA Profiles between Participants with and without a History of Pregnancy
Group	P+3	P+4	P+5	P+6	P+7
Number of Participants	12	12	13	13	12
Participants with Previous Pregnancy, n	7	3	5	9	6
Participants without Previous Pregnancy, n	5	9	8	4	6
Significantly Altered miRNAs, n*	0	0	0	0	0
* Significant differences were defined as t-test p < 0.05 and absolute fold change > 1.3.

## Sheet: Supplementary Table S4
Supplementary Table S4. Functional enrichment analysis of temporally dynamic miRNAs in endometrial tissue identified across progesterone exposure days (P+3 to P+7) using TAM 2.0.
Term	Count	Fold Change	FDR	miRNA
Nephrotoxicity	6	27.716	1.45e-09	hsa-mir-30a,hsa-mir-30b,hsa-mir-30d,hsa-mir-29b,hsa-mir-29a,hsa-mir-29c
Cell Death	9	9.49248	1.25e-08	hsa-mir-29c,hsa-mir-30d,hsa-mir-181a,hsa-mir-30b,hsa-mir-29b,hsa-mir-182,hsa-mir-183,hsa-mir-205,hsa-mir-29a
Circadian Rhythm	6	21.4169	1.34e-08	hsa-mir-29c,hsa-mir-181a,hsa-mir-191,hsa-mir-182,hsa-mir-183,hsa-mir-29a
Apoptosis	10	7.62004	2.83e-08	hsa-mir-181a,hsa-mir-29b,hsa-mir-449a,hsa-mir-30a,hsa-mir-10a,hsa-mir-182,hsa-mir-29c,hsa-mir-30b,hsa-mir-15b,hsa-mir-29a
Chondrogenic Differentiation	3	44.8736	1.22e-07	hsa-mir-30a,hsa-mir-181a,hsa-mir-29a
Epithelial-to-Mesenchymal Transition	9	8.10968	2.83e-07	hsa-mir-29c,hsa-mir-30d,hsa-mir-429,hsa-mir-191,hsa-mir-30a,hsa-mir-30b,hsa-mir-29b,hsa-mir-205,hsa-mir-29a
Cell Adhesion	3	33.6552	8.93e-07	hsa-mir-29b,hsa-mir-29a,hsa-mir-29c
Osteoblast Differentiation	5	16.1545	9.31e-07	hsa-mir-429,hsa-mir-15b,hsa-mir-29b,hsa-mir-449a,hsa-mir-29a
Toxicity	5	11.2184	1.15e-05	hsa-mir-224,hsa-mir-15b,hsa-mir-29b,hsa-mir-214,hsa-mir-29a
Regulation of Stem Cell	7	6.90363	1.9e-05	hsa-mir-181a,hsa-mir-429,hsa-mir-15b,hsa-mir-214,hsa-mir-10a,hsa-mir-182,hsa-mir-205
Cell Proliferation	7	6.73103	2.29e-05	hsa-mir-29c,hsa-mir-224,hsa-mir-429,hsa-mir-15b,hsa-mir-29b,hsa-mir-449a,hsa-mir-29a
Neuron Apoptosis	3	17.9494	2.78e-05	hsa-mir-29b,hsa-mir-29a,hsa-mir-29c
Innate Immunity	4	9.61576	2.82e-05	hsa-mir-181a,hsa-mir-29b,hsa-mir-30a,hsa-mir-30b
Cardiotoxicity	4	15.8377	5.29e-05	hsa-mir-15b,hsa-mir-214,hsa-mir-182,hsa-mir-187
Peritoneal Cavity Homeostasis	4	11.7061	0.000214	hsa-mir-15b,hsa-mir-30a,hsa-mir-30b,hsa-mir-205
Cell Cycle	6	5.67678	0.000237	hsa-mir-15b,hsa-mir-29b,hsa-mir-191,hsa-mir-182,hsa-mir-449a,hsa-mir-205
Aging	5	6.41051	0.000344	hsa-mir-30d,hsa-mir-181a,hsa-mir-30a,hsa-mir-30b,hsa-mir-10a
Inflammation	6	4.2069	0.00167	hsa-mir-181a,hsa-mir-182,hsa-mir-30b,hsa-mir-183,hsa-mir-205,hsa-mir-29a
Skeletal Muscle Cell Differentiation	3	9.17868	0.00239	hsa-mir-30d,hsa-mir-30a,hsa-mir-30b
Immune Response	5	4.38981	0.00273	hsa-mir-362,hsa-mir-181a,hsa-mir-29b,hsa-mir-30a,hsa-mir-29a
Tumor Suppressor MiRNAs	4	5.17772	0.00279	hsa-mir-29c,hsa-mir-181a,hsa-mir-30b,hsa-mir-29a
Hematopoiesis	3	4.72353	0.00988	hsa-mir-29c,hsa-mir-181a,hsa-mir-29a
Onco-MiRNAs	3	5.6092	0.0123	hsa-mir-224,hsa-mir-191,hsa-mir-214
Brain Development	3	5.6092	0.0123	hsa-mir-29c,hsa-mir-191,hsa-mir-10a
Lipid Metabolism	3	4.58934	0.0216	hsa-mir-29c,hsa-mir-224,hsa-mir-29a
Osteogenesis	3	3.48157	0.0496	hsa-mir-224,hsa-mir-30a,hsa-mir-214
Temporally dynamic miRNAs were identified using DESeq2 (adjusted p < 0.05) and subjected to TAM 2.0 enrichment analysis. The table lists enriched functional categories, number of contributing miRNAs (Count), fold enrichment relative to background, false discovery rate (FDR), and the associated miRNA members for each category.

## Sheet: Supplementary Table S5
Supplementary Table S5. Functional enrichment analysis of temporally dynamic plasma miRNAs identified across progesterone exposure days (P+3 to P+7) using TAM 2.0.
Term	Count	Fold Change	FDR	miRNA
Hormone-mediated Signaling Pathway	3	6.73103	0.00114	hsa-mir-24,hsa-mir-7,hsa-mir-375
Lipid Metabolism	3	4.43636	0.0472	hsa-mir-10b,hsa-mir-122,hsa-mir-375
Apoptosis	4	4.29686	0.00499	hsa-mir-24,hsa-mir-7,hsa-mir-323a,hsa-mir-122
Cell Cycle	4	3.91968	0.0231	hsa-mir-24,hsa-mir-31,hsa-mir-122,hsa-mir-331
Cell Death	5	7.50769	2.55e-05	hsa-mir-24,hsa-mir-7,hsa-let-7f,hsa-mir-885,hsa-mir-10b
Inflammation	5	4.64762	0.00165	hsa-mir-24,hsa-mir-7,hsa-mir-122,hsa-let-7f,hsa-mir-31
Aging	4	6.19683	0.0018	hsa-mir-7,hsa-mir-31,hsa-mir-122,hsa-mir-511
Tumor Suppressor MiRNAs	3	6.00615	0.00187	hsa-mir-7,hsa-let-7f, hsa-mir-122
Angiogenesis	4	5.00513	0.00983	hsa-let-7f,hsa-mir-31,hsa-mir-10b,hsa-mir-122
Temporally dynamic plasma miRNAs were identified using DESeq2 (adjusted p < 0.05) and subjected to TAM 2.0 enrichment analysis. The table lists enriched functional categories, number of contributing miRNAs (Count), fold enrichment relative to background, false discovery rate (FDR), and the associated miRNA members for each category.
